# Supplementary material for: COVID-19 Vaccinations: Perceptions and Behaviours in People with Primary Ciliary Dyskinesia
Source: Vaccines (Basel). 2021 Dec 17;9(12):1496. doi: 10.3390/vaccines9121496 (PMC8707304; doi:10.3390/vaccines9121496)
Supplement: Supplementary file 1 [file vaccines-09-01496-s001.zip]

Archive with 1 entries (1 files):
- vaccines-1476894-supplementary.pdf
